# Supplementary material for: MicroRNAs in Breast Cancer: Diagnostic and Prognostic Potential, Challenges, and Clinical Reliability
Source: Biomedicines. 2026 Feb 25;14(3):502. doi: 10.3390/biomedicines14030502 (PMC13024443; doi:10.3390/biomedicines14030502)
Supplement: Supplementary file 1 [file biomedicines-14-00502-s001.zip]

Archive with 1 entries (1 files):
- biomedicines-4119783-supplementary.pdf
